# Supplementary material for: 5′-Nucleotidase Plays a Key Role in Uric Acid Metabolism of Bombyx mori
Source: Cells. 2021 Aug 30;10(9):2243. doi: 10.3390/cells10092243 (PMC8468349; doi:10.3390/cells10092243)
Supplement: Supplementary file 1 [file cells-10-02243-s001.zip]

Archive with 1 entries (1 files):
- supplemental.pdf
